# Supplementary material for: Predicting the Effects of Carbapenem/Carbapenemase Inhibitor Combinations against KPC-Producing Klebsiella pneumoniae in Time-Kill Experiments: Alternative versus Traditional Approaches to MIC Determination
Source: Antibiotics (Basel). 2021 Dec 11;10(12):1520. doi: 10.3390/antibiotics10121520 (PMC8698301; doi:10.3390/antibiotics10121520)
Supplement: Supplementary file 1 [file antibiotics-10-01520-s001.zip]

Archive with 1 entries (1 files):
- antibiotics-1497693-supplementary.pdf
